# Supplementary material for: Comparing porcine versus bovine mitral valve replacement in terms of structural valve deterioration: a systematic review
Source: J Cardiothorac Surg. 2025 Nov 26;20:441. doi: 10.1186/s13019-025-03686-2 (PMC12659258; doi:10.1186/s13019-025-03686-2)
Supplement: Supplementary file 2 — Supplementary Material 2 [file 13019_2025_3686_MOESM2_ESM.xlsx]

## Sheet: Sheet1
	Uchino et al. (2022) (10)	NOS Category	Criteria	Score	Range of Score	Justification
		Selection	Representativeness of the exposed cohort	1	0-1	The study included a representative sample of patients who underwent mitral valve replacement with either Epic or CEP valves, with comprehensive inclusion criteria.
			Selection of the non-exposed cohort	1	0-1	This is a cohort study comparing two types of interventions
			Ascertainment of exposure	1	0-1	Surgical Records
			Demonstration that outcome of interest was not present at start of study	1	0-1	Yes
		Comparability	Comparability of cohorts on the basis of the design or analysis	2	0-2	The study performed an inverse probability of treatment weighted (IPW) analysis to adjust for any imbalances between the Epic and CEP groups, ensuring comparability.
		Outcome	Assessment of outcome	1	0-1	Outcomes were assessed through clinical follow-up and echocardiographic evaluation, with clear criteria for diagnosing SVD.
			Was follow-up long enough for outcomes to occur?	1	0-1	The follow-up period was sufficiently long (up to 194 months for the CEP group), with a focus at time points 3, 5, and 7 years post-op for the outcomes of interest (SVD and reoperation rates) to occur.
			Adequacy of follow up of cohorts	1	0-1	The study reported median follow-up durations and methods of follow-up, indicating most patients were adequately followed up.
		Total		9	0-9	Low ROB
	Han et al. (2022) (18)	NOS Category	Criteria	Score	Range of Score	Justification
		Selection	Representativeness of the exposed cohort	1	0-1	Patients undergoing MVR with bioprosthetic valves, either bovine pericardial or porcine, were included, ensuring a representative cohort.
			Selection of the non-exposed cohort	1	0-1	Not applicable as the study compares two types of bioprosthetic valves rather than an exposed vs. non-exposed cohort.
			Ascertainment of exposure	1	0-1	Exposure, defined as the type of bioprosthetic valve used for MVR, was accurately ascertained through identification in the cardiac surgical database of Asan Medical Center, Seoul, Korea, in which all patients who received cardiac surgery were prospectively registered.
			Demonstration that outcome of interest was not present at start of study	1	0-1	Preoperative evaluations ensured the absence of SVD or other primary outcomes at the beginning of the study. Part of their exclusion criteria.
		Comparability	Comparability of cohorts on the basis of the design or analysis	2	0-2	Propensity score-matching was utilized to adjust for potential confounders, ensuring comparability between the two valve groups.
		Outcome	Assessment of outcome	1	0-1	Outcomes including SVD, reoperation rates, and overall survival were assessed through comprehensive follow-up (5, 10, and 15 years) and medical records.
			Was follow-up long enough for outcomes to occur?	1	0-1	With a median follow-up period of 42.7 months, the follow-up was sufficiently long for the primary outcomes to occur.
			Adequacy of follow up of cohorts	1	0-1	Follow-up was conducted using national health records, ensuring all participants were adequately followed up until the end of the study or until death.
		Total		9	0-9	Low ROB
	Pelletier et al. (1989) (11)	NOS Category	Criteria	Score	Range of Score	Justification
		Selection	Representativeness of the exposed cohort	1	0-1	The cohort was somewhat representative of patients undergoing heart valve replacement, including a large sample size and comprehensive inclusion criteria. However, there were some significant differences in age and sex representation within the respective groups.
			Selection of the non-exposed cohort	1	0-1	Not applicable, as the study compares outcomes between two types of bioprosthetic valves, not exposed vs. non-exposed cohorts.
			Ascertainment of exposure	1	0-1	Medical records (scored according to New York Heart Association Functional Class I, II, III, and IV, respectively).
			Demonstration that outcome of interest was not present at start of study	1	0-1	The entire cohort received MVR at the start of the study. The particular cause for reoperation at the start of the study differs for each patient according to their respectrive New York Heart Association Functional Class score.
		Comparability	Comparability of cohorts on the basis of the design or analysis	2	0-2	Comparable groups were analyzed, with efforts made to adjust for any differences such as age, type of valve disease, and previous surgeries.
		Outcome	Assessment of outcome	1	0-1	Valve-related complications, patient survival, and freedom from reoperation were thoroughly assessed with clear, objective criteria.
			Was follow-up long enough for outcomes to occur?	1	0-1	With a follow-up period extending up to 12 years, the study provided sufficient time for outcomes of interest to occur.
			Adequacy of follow up of cohorts	1	0-1	The study achieved a 98% follow-up rate, ensuring that outcomes were adequately monitored over time. Patients were followed on a yearly basis either at the out-patient clinic or through their own physician.
		Total		9	0-9	Low ROB
	Jamieson et al. (1999) (12)	NOS Category	Criteria	Score	Range of Score	Justification
		Selection	Representativeness of the exposed cohort	1	0-1	The study included a representative sample of patients undergoing MVR with either bovine or porcine bioprosthetic valves, adequately reflecting the population of interest.
			Selection of the non-exposed cohort	1	0-1	Not applicable, as the study compared outcomes between two different types of bioprosthetic valves rather than exposed vs. non-exposed groups.
			Ascertainment of exposure	1	0-1	Databases from University of British Columbia and from 7 European and Canadian Centres.
			Demonstration that outcome of interest was not present at start of study	1	0-1	The study ensured that all patients satisfied the study's inclusion criteria, indicating the absence of the primary outcomes of interest at the start.
		Comparability	Comparability of cohorts on the basis of the design or analysis	2	0-2	Statistical analysis, including propensity matching, was utilized to ensure comparability between BoMVR and PoMVR groups regarding age, sex, and valve size.
		Outcome	Assessment of outcome	1	0-1	The definition of SVD incorporates all features designated in the “Guidelines for Reporting Morbidity and Mortality After Cardiac Valvular Operations,”21 but for this analysis only SVD diagnosed at explant reoperation was considered for evaluation.
			Was follow-up long enough for outcomes to occur?	1	0-1	With a 10-year follow-up period, there was sufficient time for the primary outcomes of interest to occur.
			Adequacy of follow up of cohorts	1	0-1	The follow-up was 98.6% complete for CE-P and 97.8% for CE-SAV.
		Total		9	0-9	Low ROB
	Raman et al. (2020) (13)	NOS Category	Criteria	Score	Range of Score	Justification
		Selection	Representativeness of the exposed cohort	1	0-1	The study included a representative sample of patients undergoing MVR with either bovine or porcine bioprosthetic valves, adequately reflecting the population of interest.
			Selection of the non-exposed cohort	1	0-1	Not applicable, as the study compared outcomes between two different types of bioprosthetic valves rather than exposed vs. non-exposed groups.
			Ascertainment of exposure	1	0-1	Prospectively maintained database from a single tertiary cardiac surgical centre. The type of bioprosthetic valve was decided preoperatively by the heart valve team consisting of surgeon, cardiologist and patient preference.
			Demonstration that outcome of interest was not present at start of study	1	0-1	The study ensured that all patients satisfied their inclusion criteria, indicating the absence of the primary outcomes of interest at the start.
		Comparability	Comparability of cohorts on the basis of the design or analysis	2	0-2	Statistical analysis, including propensity matching, was utilized to ensure comparability between BoMVR and PoMVR groups regarding age, sex, and valve size.
		Outcome	Assessment of outcome	1	0-1	Outcomes were clearly defined and assessed based on STS guidelines for valve-related mortality and morbidity, with rigorous follow-up.
			Was follow-up long enough for outcomes to occur?	1	0-1	With a 10-year follow-up period, there was sufficient time for the primary outcomes of interest to occur.
			Adequacy of follow up of cohorts	1	0-1	Despite a global follow-up rate of 87.1%, efforts were made to account for lost follow-up through statistical analysis, indicating an adequate effort to monitor cohorts.
		Total		9	0-9	Low ROB
	Zwischenberger et al. (2024) (15)	NOS Category	Criteria	Score	Range of Score	Justification
		Selection	Representativeness of the exposed cohort	1	0-1	Used a prospectively maintained institutional database of patients who underwent mitral valve replacement
			Selection of the non-exposed cohort	1	0-1	Patients underwent MVR with with first-generation porcine valves (model 6625, Edwards Lifesciences) and pericardial valves (model 6900 or 7300TFX, Edwards Lifesciences)
			Ascertainment of exposure	1	0-1	Used secure institutional database
			Demonstration that outcome of interest was not present at start of study	1	0-1	Yes
		Comparability	Comparability of cohorts on the basis of the design or analysis	2	0-2	To correct for baseline differences between groups, Cox proportional hazards analysis was used for patient survival after checking for hazard proportionality.
		Outcome	Assessment of outcome	1	0-1	Follow-up data were obtained from the electronic medical record with linkage to multiple national hospital databases and the National Death Index.
			Was follow-up long enough for outcomes to occur?	1	0-1	Yes, Follow up was up to 10 years
			Adequacy of follow up of cohorts	1	0-1	All subjects accounted for
		Total		9	0-9	Low ROB
	Kim et al. (2021) (17)	NOS Category	Criteria	Score	Range of Score	Justification
		Selection	Representativeness of the exposed cohort	1	0-1	Patients undergoing MVR with either bovine pericardial or porcine bioprostheses were included, ensuring a representative cohort.
			Selection of the non-exposed cohort	1	0-1	Not applicable, as the study compares outcomes between two types of bioprosthetic valves, not exposed vs. non-exposed cohorts.
			Ascertainment of exposure	1	0-1	Medical records from Seoul National University Hospital and Korean National Health Insurance. This included assesment at valve reoperatioin and on echo. Surgeon's discretion on the choive of valve.
			Demonstration that outcome of interest was not present at start of study	1	0-1	Ensured through preoperative assessments that SVD was not present at the start (part of thier exlcusion criteria). Focused on the long-term development of this outcome.
		Comparability	Comparability of cohorts on the basis of the design or analysis	0	0-2	Did not report p-value for SVD at the 15 year timepoint. Lack of p-value reporting between groups and over long-term follow up is concerning. Their PS-adjusted multivariable analysis reported no significant difference between the groups.
		Outcome	Assessment of outcome	1	0-1	Outcomes, including SVD, overall survival, and mitral valve-related events (MVREs), were clearly assessed with thorough follow-up and analyses. Echo records.
			Was follow-up long enough for outcomes to occur?	1	0-1	The follow-up duration (average 7 years) was sufficient for the primary outcomes of interest, SVD and other long-term clinical outcomes, to occur.
			Adequacy of follow up of cohorts	0	0-1	Perhaps due to small sample size, Kim et al. (2021) did not make direct comparisons between bovine (n=3) and porcine (n=3) MVRs at 15 years despite having the data.
		Total		6	0-9	Moderate ROB
	Grunkemeier et al. (2012) (16)	NOS Category	Criteria	Score	Range of Score	Justification
		Selection	Representativeness of the exposed cohort	0	0-1	Pericardial implant years were between 2000-2010, while Porcine implant years were between 1974-2003.
			Selection of the non-exposed cohort	1	0-1	This study compared outcomes between two types of bioprosthetic valves rather than an exposed vs. non-exposed group.
			Ascertainment of exposure	1	0-1	Involved only the study of existing records and used only de-identified data. Clear documentation of valve type (porcine or pericardial) and standardized implantation techniques ensured precise ascertainment of exposure.
			Demonstration that outcome of interest was not present at start of study	1	0-1	The study’s design and prospective follow-up ensured that outcomes of interest (valve explantation and SVD) were not present at the start of the observation period.
		Comparability	Comparability of cohorts on the basis of the design or analysis	0	0-2	Neglected to compare SVR outcomes between bovine v porcine MVR at 8 years, and used projection curves to compare bovine outcomes at 8 years with porcine outcomes at 15 years
		Outcome	Assessment of outcome	1	0-1	Direct assessment of outcomes via prospective annual follow-up and detailed analysis of explant reasons provided a robust evaluation of valve durability and modes of failure.
			Was follow-up long enough for outcomes to occur?	0	0-1	Neglected to report bovine outcomes at 15 years
			Adequacy of follow up of cohorts	1	0-1	Completeness of follow-up for Pericardial was 93%, and 87% for Porcine. They considered valve patients lost to follow-up if they were not known to be dead or to have had the valve explanted and had not responded to interview attempts for 2 years.
		Total		6	0-9	Moderate ROB
	Beute et al. (2020) (14)	NOS Category	Criteria	Score	Range of Score	Justification
		Selection	Representativeness of the exposed cohort	1	0-1	The cohort included a broad spectrum of patients receiving mitral bioprostheses, making it representative of the general population undergoing these procedures.
			Selection of the non-exposed cohort	0	0-1	Not applicable, as the study compares two different types of bioprosthetic valves.
			Ascertainment of exposure	1	0-1	Elelctronic medical records and The Society of Thoracic Surgeons database were utilized. The valve choice was solely at the surgeon’s discretion and bias.
			Demonstration that outcome of interest was not present at start of study	1	0-1	Initial assessments ensured patients did not have pre-existing valve deterioration, focusing on post-implantation outcomes.
		Comparability	Comparability of cohorts on the basis of the design or analysis	2	0-2	Propensity score matching was utilized to ensure comparability between the two valve groups, addressing potential confounders effectively.
		Outcome	Assessment of outcome	1	0-1	Outcomes were clearly defined and assessed based on detailed medical records, follow-up data, and echocardiography, providing a robust outcome measurement.
			Was follow-up long enough for outcomes to occur?	1	0-1	With up to 17 years of follow-up, the study provided a sufficiently long observation period for the primary outcomes of interest (SVD) to occur.
			Adequacy of follow up of cohorts	1	0-1	High follow-up completeness (99%) ensured that most patients were adequately monitored over time, enhancing the reliability of outcome assessment.
		Total		8	0-9	Low ROB
	"Studies with NOS star scores from 0 to 4, 5 to 6, and 7 to 9 were considered as having a high, moderate, and low ROB, respectively" (23)
